# Supplementary material for: Assessment of the Extirpated Maritimes Walrus Using Morphological and Ancient DNA Analysis
Source: PLoS One. 2014 Jun 12;9(6):e99569. doi: 10.1371/journal.pone.0099569 (PMC4055739; doi:10.1371/journal.pone.0099569)
Supplement: Table S1 — Table of walrus (Odobenus) bone sample specimen information including: sample ID at corresponding institution, origin, bone type as well as radiocarbon date, sex, and age (if known). Museum abbreviations are as follows: Canadian Museum of Nature (CMN), New Brunswick Museum (NBM), New Brunswick Museum (geology collection) (NBMG), NSM (Nova Scotia Museum), PRIV (private collection). (XLSX) [file pone.0099569.s001.xlsx]

## Sheet: S1 Table
Catalogue Number/Field Code	Species	Sample Origin	Province Origin	Country	Region	Bone Type	Radiocarbon Date	Sex	Age
(CMN) 00093	O. r. rosmarus	Ashe Inlet, Hudson Strait	NU	Canada	ATL	Mandibular
(CMN) 01898	O. r. rosmarus	Fort Churchill	MB	Canada	ATL	Cranial and Mandibular
(CMN) 01911	O. r. divergens	Nome	AK	United States	PAC	Cranial
(CMN) 02461	O. r. divergens	Point Barrow	AK	United States	PAC	Cranial and Mandibular		Male
(CMN) 05548	O. r. rosmarus	Salisbury Islands, Hudson Strait	NU	Canada	ATL	Cranial		Male	"young"
(CMN) 05549	O. r. rosmarus	Salisbury Islands, Hudson Strait	NU	Canada	ATL	Cranial and Mandibular		Male
(CMN) 05670	O. r. rosmarus	Baffin Island	NU	Canada	ATL	Cranial and Mandibular		Male
(CMN) 05968	O. r. rosmarus	Craig Harbour, Ellesmere Island	NU	Canada	ATL	Cranial and Mandibular		Female
(CMN) 05984	O. r. rosmarus	Salisbury Islands, Hudson Strait	NU	Canada	ATL	Cranial and Mandibular			"young"
(CMN) 09533	O. r. rosmarus	Smith Sound, Near Cape Robertson		Greenland	ATL	Cranial and Mandibular		Male	"adult"
(CMN) 09534	O. r. rosmarus	Smith Sound, Near Cape Robertson		Greenland	ATL	Cranial and Mandibular			"juvenile"
(CMN) 17555	O. r. rosmarus	Bridgeport, Cape Breton Island	NS	Canada	MAR	Mandibular
(CMN) 17556	O. r. divergens?	Laberge area, Yukon Territory	NU	Canada	ATL	Mandibular
(CMN) 18233	O. r. rosmarus	Godhaab		Greenland	ATL	Cranial and Mandibular
(CMN) 26073	O. r. rosmarus	Sable Island (South beach)	NS	Canada	ATL	Cranial		Male
(CMN) 26702	O. r. rosmarus	Southampton Island, Seahorse Point	NU	Canada	ATL	Cranial and Mandibular		Male
(CMN) 26708	O. r. rosmarus	Southampton Island, Seahorse Point	NU	Canada	ATL	Cranial and Mandibular		Female
(CMN) 26709	O. r. rosmarus	Southampton Island, Seahorse Point	NU	Canada	ATL	Cranial and Mandibular		Male	"young"
(CMN) 26710	O. r. rosmarus	Southampton Island, Seahorse Point	NU	Canada	ATL	Cranial and Mandibular		Female
(CMN) 32183	O. r. divergens	Point Barrow	AK	United States	PAC	Cranial and Mandibular		Male	"young"
(CMN) 32184	O. r. divergens	Unknown	AK	United States	PAC	Cranial
(CMN) 32295	O. r. rosmarus	Northern Foxe Basin, Parry Bay	NU	Canada	ATL	Cranial and Mandibular		Male	17.1
(CMN) 32296	O. r. rosmarus	Northern Foxe Basin, Parry Bay	NU	Canada	ATL	Cranial and Mandibular		Male	13.1
(CMN) 32297	O. r. rosmarus	Northern Foxe Basin, Parry Bay	NU	Canada	ATL	Cranial and Mandibular		Male	2.1
(CMN) 32298	O. r. rosmarus	Northern Foxe Basin, Parry Bay	NU	Canada	ATL	Cranial and Mandibular		Male	11.1
(CMN) 32299	O. r. rosmarus	Northern Foxe Basin, Parry Bay	NU	Canada	ATL	Cranial and Mandibular		Male	8.1
(CMN) 32300	O. r. rosmarus	Northern Foxe Basin, Parry Bay	NU	Canada	ATL	Cranial and Mandibular		Male	23.2
(CMN) 32303	O. r. rosmarus	Northern Foxe Basin, Parry Bay	NU	Canada	ATL	Cranial and Mandibular		Female	22.2
(CMN) 32304	O. r. rosmarus	Northern Foxe Basin, Parry Bay	NU	Canada	ATL	Cranial		Female	8.2
(CMN) 32307	O. r. rosmarus	Northern Foxe Basin, Parry Bay	NU	Canada	ATL	Cranial and Mandibular		Female
(CMN) 32308	O. r. rosmarus	Northern Foxe Basin, Parry Bay	NU	Canada	ATL	Cranial and Mandibular		Male	18.2
(CMN) 32309	O. r. rosmarus	Northern Foxe Basin, Parry Bay	NU	Canada	ATL	Cranial and Mandibular		Male	20.2
(CMN) 32314	O. r. rosmarus	Northern Foxe Basin, Parry Bay	NU	Canada	ATL	Cranial and Mandibular		Male	13.2
(CMN) 32318	O. r. rosmarus	Northern Foxe Basin, Parry Bay	NU	Canada	ATL	Cranial and Mandibular		Male	8.3
(CMN) 32319	O. r. rosmarus	Northern Foxe Basin, Parry Bay	NU	Canada	ATL	Cranial and Mandibular		Female	7.3
(CMN) 32320	O. r. rosmarus	Northern Foxe Basin, Parry Bay	NU	Canada	ATL	Cranial and Mandibular		Female	12.3
(CMN) 32321	O. r. rosmarus	Northern Foxe Basin, Parry Bay	NU	Canada	ATL	Cranial and Mandibular		Male	8.3
(CMN) 32322	O. r. rosmarus	Northern Foxe Basin, Parry Bay	NU	Canada	ATL	Cranial and Mandibular		Female	26+
(CMN) 32323	O. r. rosmarus	Southeast Cornwallis Island, Barrow Strait	NU	Canada	ATL	Cranial and Mandibular		Male
(CMN) 32324	O. r. rosmarus	Southeast Cornwallis Island, Barrow Strait	NU	Canada	ATL	Cranial and Mandibular		Male
(CMN) 32325	O. r. rosmarus	Southampton Island, South Bay, Ruin Point	NU	Canada	ATL	Cranial and Mandibular		Male	24.1
(CMN) 32327	O. r. rosmarus	Southampton Island, South Bay, Ruin Point	NU	Canada	ATL	Cranial and Mandibular		Male	8.1
(CMN) 32328	O. r. rosmarus	Southampton Island, South Bay, Ruin Point	NU	Canada	ATL	Cranial and Mandibular		Female	15.1
(CMN) 32330	O. r. rosmarus	Northeastern Coats Island	NU	Canada	ATL	Cranial and Mandibular		Female	8.2
(CMN) 32331	O. r. rosmarus	Northeastern Coats Island	NU	Canada	ATL	Cranial and Mandibular		Male	9.2
(CMN) 32332	O. r. rosmarus	Northeastern Coats Island	NU	Canada	ATL	Cranial		Male	4.2
(CMN) 32333	O. r. rosmarus	Northeastern Coats Island	NU	Canada	ATL	Cranial and Mandibular		Female	16+
(CMN) 32334	O. r. rosmarus	Southampton Island, Fisher Strait, Walrus Island	NU	Canada	ATL	Cranial and Mandibular		Male	9.2
(CMN) 32335	O. r. rosmarus	Southampton Island, Fisher Strait, Walrus Island	NU	Canada	ATL	Cranial and Mandibular		Male	12.2
(CMN) 32336	O. r. rosmarus	Southampton Island, Fisher Strait, Walrus Island	NU	Canada	ATL	Cranial and Mandibular		Male	5.2
(CMN) 32342	O. r. rosmarus	Southeast Southampton Island, Seahorse Point	NU	Canada	ATL	Cranial		Female
(CMN) 32343	O. r. rosmarus	Southeast Southampton Island, Seahorse Point	NU	Canada	ATL	Cranial and Mandibular		Female	2.4
(CMN) 32348	O. r. rosmarus	Southampton Island, South Bay, Renny Point	NU	Canada	ATL	Cranial and Mandibular		Male	3.4
(CMN) 32350	O. r. rosmarus	Coats Island	NU	Canada	ATL	Cranial and Mandibular		Male
(CMN) 32351	O. r. rosmarus	Northern Foxe Basin, Parry Bay	NU	Canada	ATL	Cranial and Mandibular		Female	11.8
(CMN) 32352	O. r. rosmarus	Northern Foxe Basin, Parry Bay	NU	Canada	ATL	Cranial		Male	9.3
(CMN) 32354	O. r. rosmarus	Northeastern Coats Island	NU	Canada	ATL	Cranial and Mandibular		Female	8.2
(CMN) 32355	O. r. rosmarus	Northeastern Coats Island	NU	Canada	ATL	Cranial and Mandibular		Female	5.2
(CMN) 32356	O. r. rosmarus	Northeastern Coats Island	NU	Canada	ATL	Cranial and Mandibular		Male	5.2
(CMN) 32358	O. r. rosmarus	Northeastern Coats Island	NU	Canada	ATL	Cranial and Mandibular		Female	4.2
(CMN) 32359	O. r. rosmarus	Northeastern Coats Island	NU	Canada	ATL	Cranial and Mandibular		Female	4.2
(CMN) 32360	O. r. rosmarus	Northeastern Coats Island	NU	Canada	ATL	Cranial and Mandibular		Female	4.2
(CMN) 32361	O. r. rosmarus	Northeastern Coats Island	NU	Canada	ATL	Cranial and Mandibular		Female	3.2
(CMN) 32364	O. r. rosmarus	Southeast Southampton Island, Seahorse Point	NU	Canada	ATL	Cranial and Mandibular		Male	5.3
(CMN) 32365	O. r. rosmarus	Southeast Southampton Island, Seahorse Point	NU	Canada	ATL	Cranial and Mandibular		Male	15.3
(CMN) 32366	O. r. rosmarus	Southampton Island, Bell Penninsula, Terror Point	NU	Canada	ATL	Cranial and Mandibular		Female	7.3
(CMN) 32367	O. r. rosmarus	Southampton Island, Bell Penninsula, Terror Point	NU	Canada	ATL	Cranial and Mandibular		Female	4.3
(CMN) 32371	O. r. rosmarus	Southampton Island, South Bay, Ruin Point	NU	Canada	ATL	Cranial		Female	20
(CMN) 32375	O. r. rosmarus	Bencas Island	NU	Canada	ATL	Cranial and Mandibular		Male	10.2
(CMN) 32376	O. r. rosmarus	Bencas Island	NU	Canada	ATL	Cranial and Mandibular		Female	8.2
(CMN) 32378	O. r. rosmarus	Bencas Island	NU	Canada	ATL	Cranial		Male	7.2
(CMN) 32379	O. r. rosmarus	Southeast Southampton Island, Seahorse Point	NU	Canada	ATL	Cranial and Mandibular		Female	13.2
(CMN) 32383	O. r. rosmarus	Northeastern Coats Island	NU	Canada	ATL	Cranial and Mandibular		Female	13.2
(CMN) 32385	O. r. rosmarus	Bencas Island	NU	Canada	ATL	Cranial and Mandibular		Female
(CMN) 32386	O. r. rosmarus	Bencas Island	NU	Canada	ATL	Cranial and Mandibular		Female	5.3
(CMN) 32387	O. r. rosmarus	Northeastern Coats Island	NU	Canada	ATL	Cranial and Mandibular		Male	21.3
(CMN) 32388	O. r. rosmarus	Northeastern Coats Island	NU	Canada	ATL	Cranial and Mandibular		Female	12.3
(CMN) 32389	O. r. rosmarus	Northeastern Coats Island	NU	Canada	ATL	Cranial and Mandibular		Male	8.3
(CMN) 33409	O. r. rosmarus	Native Point, Southampton Island	NU	Canada	ATL	Cranial
(CMN) 34510	O. r. rosmarus	Cape Anne, Somerset Island	NU	Canada	ATL	Cranial and Mandibular
(CMN) 35797	O. r. rosmarus	Sable Island (North beach)	NS	Canada	MAR	Cranial
(CMN) 35798	O. r. rosmarus	Sable Island	NS	Canada	MAR	Mandibular
(CMN) 37054	O. r. rosmarus	Entry and Magdalen Islands	QC	Canada	MAR	Mandibular
(CMN) 41882/93-DCA-186	O. r. rosmarus	Grinnell Peninsula, Devon Island	NU	Canada	ATL	Cranial
(CMN) 43819	O. r. rosmarus	Sable Island	NS	Canada	MAR	Cranial
(CMN) 43820	O. r. rosmarus	Sable Island	NS	Canada	MAR	Cranial and Mandibular
(CMN) 43821	O. r. rosmarus	Sable Island	NS	Canada	MAR	Cranial		Male
(CMN) 43824	O. r. rosmarus	Sable Island	NS	Canada	MAR	Mandibular
(CMN) 43825	O. r. rosmarus	Sable Island	NS	Canada	MAR	Mandibular
(CMN) 48379/88-DCA-469	O. r. rosmarus	Baffin Island	NU	Canada	ATL	Cranial and Mandibular
(CMN) 48392/88-DCA-136	O. r. rosmarus	Brodeur Peninsula, Baffin Island	NU	Canada	ATL	Cranial and Mandibular
(CMN) 50145	O. r. rosmarus	Sable Island (West spit)	NS	Canada	MAR	Mandibular
(CMN) 50146	O. r. rosmarus	Sable Island (West spit)	NS	Canada	MAR	Mandibular
(CMN) 50147	O. r. rosmarus	Sable Island	NS	Canada	MAR	Mandibular
(CMN) 50326	O. r. rosmarus	Sable Island	NS	Canada	MAR	Cranial
(CMN) 89-DCA-142	O. r. rosmarus	Brodeur Peninsula, Baffin Island	NU	Canada	ATL	Mandibular
(CMN) 90-DCA-22	O. r. rosmarus	Borden Peninsula, Baffin Island	NU	Canada	ATL	Mandibular
(CMN) 91-DCA-148	O. r. rosmarus	Borden Peninsula, Baffin Island	NU	Canada	ATL	Cranial and Mandibular
(CMN) 93-DCA-65	O. r. rosmarus	Wellington Channel, Devon Island	NU	Canada	ATL	Cranial and Mandibular
(CMN) Cornwallis Island Site I	O. r. rosmarus	Cornwallis Island	NU	Canada	ATL	Cranial
(CMN) Cornwallis Island Site III	O. r. rosmarus	Cornwallis Island	NU	Canada	ATL	Cranial
(CMN) Cornwallis Island Site III	O. r. rosmarus	Cornwallis Island	NU	Canada	ATL	Mandibular
(CMN) no accession/cat # 1	O. r. rosmarus	Sable Island (Top of West spit)	NS	Canada	MAR	Cranial		Male
(CMN) no accession/cat # 2	O. r. rosmarus	Sable Island (West spit)	NS	Canada	MAR	Mandibular
(CMN) no accession/cat # 3	O. r. rosmarus	Sable Island (North beach)	NS	Canada	MAR	Cranial		Male
(CMN) Uncatalogued #1	O. r. rosmarus	Baffin Island, Frobisher Bay	NU	Canada	ATL	Cranial and Mandibular
(CMN) Uncatalogued #2	O. r. rosmarus	Admiralty Inlet	NU	Canada	ATL	Cranial
(NBM) 000716	O. r. rosmarus	Gloucester	NB	Canada	MAR	Mandibular
(NBM) 000907	O. r. rosmarus	Miscou	NB	Canada	MAR	Cranial and Mandibular
(NBM) 000981	O. r. rosmarus	Miscou	NB	Canada	MAR	Mandibular
(NBM) 001355	O. r. rosmarus	Magdalen Islands	QC	Canada	MAR	Mandibular
(NBMG) Huntsman	O. r. rosmarus	Black River	NB	Canada	MAR	Cranial	12,760 +/-90 (TO-1927)
(NBMG) 4584	O. r. rosmarus	Mirimichi Bay	NB	Canada	MAR	Cranial	2890 +/-40 B.P. (BETA71157)
(NBMG) 4587	O. r. rosmarus	Beresford	NB	Canada	MAR	Cranial
(NBMG) 9105	O. r. rosmarus	8km South of St. Martins, off Martin Head	NB	Canada	MAR	Mandibular	270 +/-70 B.P. (BETA89281)
(NSM) 72.2.346.3	O. r. rosmarus	Sable Island	NS	Canada	MAR	Cranial
(NSM) 75098	O. r. rosmarus	Sable Island	NS	Canada	MAR	Cranial
(NSM) 75100	O. r. rosmarus	Sable Island	NS	Canada	MAR	Cranial
(NSM) 75113	O. r. rosmarus	Sable Island	NS	Canada	MAR	Cranial
(NSM) 75115	O. r. rosmarus	Sable Island	NS	Canada	MAR	Cranial
(NSM) 75125	O. r. rosmarus	Sable Island	NS	Canada	MAR	Cranial
(NSM) 75129	O. r. rosmarus	Sable Island	NS	Canada	MAR	Cranial
(NSM) 75130	O. r. rosmarus	Sable Island	NS	Canada	MAR	Mandibular
(NSM) 75131	O. r. rosmarus	Sable Island	NS	Canada	MAR	Mandibular
(NSM) 75132	O. r. rosmarus	Sable Island	NS	Canada	MAR	Mandibular
(NSM) 75133	O. r. rosmarus	Sable Island	NS	Canada	MAR	Mandibular
(NSM) 75134	O. r. rosmarus	Sable Island	NS	Canada	MAR	Mandibular
(NSM) 75135	O. r. rosmarus	Sable Island	NS	Canada	MAR	Mandibular
(NSM) 75136	O. r. rosmarus	Sable Island	NS	Canada	MAR	Mandibular
(NSM) 75137	O. r. rosmarus	Sable Island	NS	Canada	MAR	Mandibular
(NSM) 75138	O. r. rosmarus	Sable Island	NS	Canada	MAR	Mandibular
(NSM) 75139	O. r. rosmarus	Sable Island	NS	Canada	MAR	Mandibular
(NSM) 75140	O. r. rosmarus	Sable Island	NS	Canada	MAR	Mandibular
(NSM) 75141	O. r. rosmarus	Sable Island	NS	Canada	MAR	Mandibular
(NSM) 75142(a & b)	O. r. rosmarus	Sable Island	NS	Canada	MAR	Mandibular
(NSM) 75145	O. r. rosmarus	Sable Island	NS	Canada	MAR	Mandibular
(NSM) 75147	O. r. rosmarus	Sable Island	NS	Canada	MAR	Cranial
(NSM) 75174	O. r. rosmarus	Sable Island	NS	Canada	MAR	Cranial
(NSM) 77804	O. r. rosmarus	Sable Island	NS	Canada	MAR	Cranial
(NSM) 77806	O. r. rosmarus	Sable Island	NS	Canada	MAR	Cranial
(NSM) 77807	O. r. rosmarus	Sable Island	NS	Canada	MAR	Cranial
(NSM) 77808	O. r. rosmarus	Sable Island	NS	Canada	MAR	Cranial
(NSM) 77809	O. r. rosmarus	Sable Island	NS	Canada	MAR	Cranial
(NSM) 78040	O. r. rosmarus	Sable Island	NS	Canada	MAR	Cranial
(NSM) 78041	O. r. rosmarus	Sable Island	NS	Canada	MAR	Mandibular
(NSM) 78042	O. r. rosmarus	Sable Island	NS	Canada	MAR	Mandibular
(NSM) 78043	O. r. rosmarus	Sable Island	NS	Canada	MAR	Mandibular
(NSM) 78044	O. r. rosmarus	Sable Island	NS	Canada	MAR	Mandibular
(NSM) 78045	O. r. rosmarus	Sable Island	NS	Canada	MAR	Mandibular
(NSM) 78046	O. r. rosmarus	Sable Island	NS	Canada	MAR	Mandibular
(NSM) 78048	O. r. rosmarus	Sable Island	NS	Canada	MAR	Mandibular
(NSM) 78049	O. r. rosmarus	Sable Island	NS	Canada	MAR	Mandibular
(NSM) 78050	O. r. rosmarus	Sable Island	NS	Canada	MAR	Mandibular
(NSM) 78058	O. r. rosmarus	Sable Island	NS	Canada	MAR	Cranial
(NSM) 78073	O. r. rosmarus	Sable Island	NS	Canada	MAR	Cranial
(NSM) 78074	O. r. rosmarus	Sable Island	NS	Canada	MAR	Cranial
(NSM) 78076	O. r. rosmarus	Sable Island	NS	Canada	MAR	Cranial
(NSM) 78077	O. r. rosmarus	Sable Island	NS	Canada	MAR	Cranial
(NSM) 78079	O. r. rosmarus	Sable Island	NS	Canada	MAR	Cranial
(NSM) 78080	O. r. rosmarus	Sable Island	NS	Canada	MAR	Cranial
(NSM) 78081	O. r. rosmarus	Sable Island	NS	Canada	MAR	Cranial
(NSM) 78082	O. r. rosmarus	Sable Island	NS	Canada	MAR	Cranial
(NSM) 78083	O. r. rosmarus	Sable Island	NS	Canada	MAR	Mandibular
(NSM) 78084	O. r. rosmarus	Sable Island	NS	Canada	MAR	Cranial
(NSM) 78086	O. r. rosmarus	Sable Island	NS	Canada	MAR	Mandibular
(NSM) 78087	O. r. rosmarus	Sable Island	NS	Canada	MAR	Mandibular
(NSM) 78088	O. r. rosmarus	Sable Island	NS	Canada	MAR	Mandibular
(NSM) 78092	O. r. rosmarus	Sable Island	NS	Canada	MAR	Cranial
(NSM) 78093	O. r. rosmarus	Sable Island	NS	Canada	MAR	Cranial
(NSM) 78094	O. r. rosmarus	Sable Island	NS	Canada	MAR	Cranial
(NSM) 78095	O. r. rosmarus	Sable Island	NS	Canada	MAR	Cranial
(NSM) 78096	O. r. rosmarus	Sable Island	NS	Canada	MAR	Mandibular
(NSM) 78099	O. r. rosmarus	Sable Island	NS	Canada	MAR	Cranial
(NSM) 78100	O. r. rosmarus	Sable Island	NS	Canada	MAR	Mandibular
(NSM) 78101	O. r. rosmarus	Sable Island	NS	Canada	MAR	Mandibular
(NSM) 78102	O. r. rosmarus	Sable Island	NS	Canada	MAR	Mandibular
(NSM) 78103	O. r. rosmarus	Sable Island	NS	Canada	MAR	Mandibular
(NSM) 78104	O. r. rosmarus	Sable Island	NS	Canada	MAR	Cranial
(NSM) 967GF0191.001	O. r. rosmarus	off Cape Sable or Browns Bank (91.3 km offshore)	NS	Canada	MAR	Cranial
(NSM) 972GF0346.002	O. r. rosmarus	Sable Island	NS	Canada	MAR	Cranial
(NSM) 972GF0346.003	O. r. rosmarus	Sable Island	NS	Canada	MAR	Cranial
(NSM) 972GF0346.004	O. r. rosmarus	Sable Island	NS	Canada	MAR	Cranial
(NSM) 972GF0346.005	O. r. rosmarus	Sable Island	NS	Canada	MAR	Cranial
(NSM) 973GF0345.001	O. r. rosmarus	Frankaleen Beach, Boulardarie Island, Cape Breton	NS	Canada	MAR	Cranial
(NSM) 984GF0002.001	O. r. rosmarus	Sable Island	NS	Canada	MAR	Cranial
(PRIV) Bowen0001	O. r. rosmarus	Sable Island	NS	Canada	MAR	Cranial
(PRIV) Colville	O. r. rosmarus	Sable Island (East spit)	NS	Canada	MAR	Cranial
(PRIV) Crowell 001	O. r. rosmarus	Sable Island	NS	Canada	MAR	Mandibular
(PRIV) Crowell 002	O. r. rosmarus	Sable Island	NS	Canada	MAR	Mandibular
(PRIV) Crowell 003	O. r. rosmarus	Sable Island	NS	Canada	MAR	Mandibular
(PRIV) Crowell 004	O. r. rosmarus	Sable Island	NS	Canada	MAR	Cranial
(PRIV) Crowell 005	O. r. rosmarus	Sable Island	NS	Canada	MAR	Cranial
(PRIV) Crowell 006	O. r. rosmarus	Sable Island	NS	Canada	MAR	Cranial
(PRIV) Crowell 008	O. r. rosmarus	Sable Island	NS	Canada	MAR	Cranial
(PRIV) Crowell 009	O. r. rosmarus	Sable Island	NS	Canada	MAR	Cranial
(PRIV) Crowell 010	O. r. rosmarus	Sable Island	NS	Canada	MAR	Cranial
(PRIV) Crowell 011	O. r. rosmarus	Sable Island	NS	Canada	MAR	Cranial
(PRIV) Forbes0001	O. r. rosmarus	Sable Island	NS	Canada	MAR	Cranial
(PRIV) Jim McMillan	O. r. rosmarus	Sable Island	NS	Canada	MAR	Cranial
(PRIV) Lucas0001	O. r. rosmarus	Sable Island (West spit)	NS	Canada	MAR	Cranial
(PRIV) Lucas0002	O. r. rosmarus	Sable Island (West spit)	NS	Canada	MAR	Mandibular
(PRIV) Lucas0003	O. r. rosmarus	Sable Island (East spit)	NS	Canada	MAR	Cranial
(PRIV) Macfarlane	O. r. rosmarus	Sable Island	NS	Canada	MAR	Cranial
(PRIV) Sivret	O. r. rosmarus	Sable Island (North beach)	NS	Canada	MAR	Cranial
(PRIV) Strong0001	O. r. rosmarus	Sable Island	NS	Canada	MAR	Cranial
