# Supplementary material for: Assessment of the Extirpated Maritimes Walrus Using Morphological and Ancient DNA Analysis
Source: PLoS One. 2014 Jun 12;9(6):e99569. doi: 10.1371/journal.pone.0099569 (PMC4055739; doi:10.1371/journal.pone.0099569)
Supplement: Table S2 — Table of samples included in DNA analysis and corresponding results including DNA lab ID, sample ID at corresponding institution, site of origin, tissue type, and mtDNA haplotype. Museum abbreviations are as follows: Department of Fisheries and Oceans (DFO), Makivik Corporation (MAK), New Brunswick Museum (NBM), New Brunswick Museum (geology collection) (NBMG), NSM (Nova Scotia Museum), PRIV (private collection). (XLSX) [file pone.0099569.s002.xlsx]

## Sheet: S2 Table
Lab ID	Field ID	Species	Collection Area	Province/Territory	Country	Origin Group	Tissue Type	mtDNA hap
OROS108	(NBMG) 9105	Odobenus rosmarus	8km South of St. Martins, off Martin Head	NB	Canada	MAR	bone	X
OROS107	(NBMG) 4587	Odobenus rosmarus	Beresford	NB	Canada	MAR	bone	OROSHAP031
OROS120	(NBMG) Huntsman	Odobenus rosmarus	Black River	NB	Canada	MAR	bone	OROSHAP028
OROS102	(NBM) 000716	Odobenus rosmarus	Gloucester	NB	Canada	MAR	bone	X
OROS106	(NBMG) 4584	Odobenus rosmarus	Mirimichi Bay	NB	Canada	MAR	bone	X
OROS103	(NBM) 000907	Odobenus rosmarus	Miscou	NB	Canada	MAR	bone	X
OROS104	(NBM) 000981	Odobenus rosmarus	Miscou	NB	Canada	MAR	bone	X
OROS091	(NSM) 78080	O. r. rosmarus	Sable Island	NS	Canada	MAR	bone	OROSHAP025
OROS099	(NSM) 78082	Odobenus rosmarus	Sable Island	NS	Canada	MAR	bone	OROSHAP025
OROS098	(NSM) 78040	Odobenus rosmarus	Sable Island	NS	Canada	MAR	bone	OROSHAP026
OROS118	(PRIV) Crowell 010	Odobenus rosmarus	Sable Island	NS	Canada	MAR	bone	OROSHAP027
OROS092	(NSM) 78081	O. r. rosmarus	Sable Island	NS	Canada	MAR	bone	OROSHAP029
OROS109	(PRIV) Bowen0001	Odobenus rosmarus	Sable Island	NS	Canada	MAR	bone	OROSHAP030
OROS114	(PRIV) Crowell 006	Odobenus rosmarus	Sable Island	NS	Canada	MAR	bone	OROSHAP031
OROS090	(NSM) 78076	O. r. rosmarus	Sable Island	NS	Canada	MAR	bone	OROSHAP032
OROS093	(NSM) 78084	O. r. rosmarus	Sable Island	NS	Canada	MAR	bone	OROSHAP032
OROS094	(NSM) 75098	O. r. rosmarus	Sable Island	NS	Canada	MAR	bone	OROSHAP032
OROS095	(NSM) 75100	O. r. rosmarus	Sable Island	NS	Canada	MAR	bone	OROSHAP032
OROS096	(NSM) 77804	O. r. rosmarus	Sable Island	NS	Canada	MAR	bone	OROSHAP032
OROS097	(NSM) 77809	O. r. rosmarus	Sable Island	NS	Canada	MAR	bone	OROSHAP032
OROS101	(NSM) 78094	Odobenus rosmarus	Sable Island	NS	Canada	MAR	bone	OROSHAP032
OROS110	(PRIV) Colville	Odobenus rosmarus	Sable Island	NS	Canada	MAR	bone	OROSHAP032
OROS111	(PRIV) Crowell 001	Odobenus rosmarus	Sable Island	NS	Canada	MAR	bone	OROSHAP032
OROS113	(PRIV) Crowell 003	Odobenus rosmarus	Sable Island	NS	Canada	MAR	bone	OROSHAP032
OROS116	(PRIV) Crowell 008	Odobenus rosmarus	Sable Island	NS	Canada	MAR	bone	OROSHAP032
OROS117	(PRIV) Crowell 009	Odobenus rosmarus	Sable Island	NS	Canada	MAR	bone	OROSHAP032
OROS121	(PRIV) Lucas 0001	Odobenus rosmarus	Sable Island	NS	Canada	MAR	bone	OROSHAP032
OROS122	(PRIV) Lucas 0002	Odobenus rosmarus	Sable Island	NS	Canada	MAR	bone	OROSHAP032
OROS123	(PRIV) Lucas 0003	Odobenus rosmarus	Sable Island	NS	Canada	MAR	bone	OROSHAP032
OROS124	(PRIV) Forbes 0001	Odobenus rosmarus	Sable Island	NS	Canada	MAR	bone	OROSHAP032
OROS125	(PRIV) Crowell 004	Odobenus rosmarus	Sable Island	NS	Canada	MAR	bone	OROSHAP032
OROS100	(NSM) 78092	Odobenus rosmarus	Sable Island	NS	Canada	MAR	bone	X
OROS112	(PRIV) Crowell 002	Odobenus rosmarus	Sable Island	NS	Canada	MAR	bone	X
OROS115	(PRIV) Crowell 007	Odobenus rosmarus	Sable Island	NS	Canada	MAR	bone	X
OROS119	(PRIV) Strong0001	Odobenus rosmarus	Sable Island	NS	Canada	MAR	bone	X
OROS126	(PRIV) Crowell 005	Odobenus rosmarus	Sable Island	NS	Canada	MAR	bone	X
OROS089	(NSM) 77807	O. r. rosmarus	Sable Island	NS	Canada	MAR	bone	OROSHAP031
OROS012	(MAK) Q-01-07	O. r. rosmarus	Airartuq	NU	Canada	ATL	tongue	OROSHAP017
OROS017	(DFO) ARGF-07-2032	O. r. rosmarus	Grise Fiord	NU	Canada	ATL	muscle	ATL07/ATL17
OROS015	(DFO) ARHB-07-2025	O. r. rosmarus	Hall Beach	NU	Canada	ATL	muscle	OROSHAP009
OROS016	(DFO) ARHB-07-2028	O. r. rosmarus	Hall Beach	NU	Canada	ATL	tendon	OROSHAP020
OROS025	(DFO) ARSEB-2007 CA-007	O. r. rosmarus	Hoare Bay, Southeast Baffin Island	NU	Canada	ATL	skin	ATL06/ATL08
OROS049	(DFO) ARSEB-2007 CA-033	O. r. rosmarus	Hoare Bay, Southeast Baffin Island	NU	Canada	ATL	skin	ATL06/ATL08
OROS065	(DFO) ARSEB-2007 CA-051	O. r. rosmarus	Hoare Bay, Southeast Baffin Island	NU	Canada	ATL	skin	ATL06/ATL08
OROS022	(DFO) ARSEB-2007 CA-004	O. r. rosmarus	Hoare Bay, Southeast Baffin Island	NU	Canada	ATL	skin	ATL07/ATL17
OROS024	(DFO) ARSEB-2007 CA-006	O. r. rosmarus	Hoare Bay, Southeast Baffin Island	NU	Canada	ATL	skin	ATL07/ATL17
OROS028	(DFO) ARSEB-2007 CA-010	O. r. rosmarus	Hoare Bay, Southeast Baffin Island	NU	Canada	ATL	skin	ATL07/ATL17
OROS037	(DFO) ARSEB-2007 CA-021	O. r. rosmarus	Hoare Bay, Southeast Baffin Island	NU	Canada	ATL	skin	ATL07/ATL17
OROS041	(DFO) ARSEB-2007 CA-025	O. r. rosmarus	Hoare Bay, Southeast Baffin Island	NU	Canada	ATL	skin	ATL07/ATL17
OROS043	(DFO) ARSEB-2007 CA-027	O. r. rosmarus	Hoare Bay, Southeast Baffin Island	NU	Canada	ATL	skin	ATL07/ATL17
OROS048	(DFO) ARSEB-2007 CA-032	O. r. rosmarus	Hoare Bay, Southeast Baffin Island	NU	Canada	ATL	skin	ATL07/ATL17
OROS060	(DFO) ARSEB-2007 CA-046	O. r. rosmarus	Hoare Bay, Southeast Baffin Island	NU	Canada	ATL	skin	ATL07/ATL17
OROS061	(DFO) ARSEB-2007 CA-047	O. r. rosmarus	Hoare Bay, Southeast Baffin Island	NU	Canada	ATL	skin	ATL07/ATL17
OROS063	(DFO) ARSEB-2007 CA-049	O. r. rosmarus	Hoare Bay, Southeast Baffin Island	NU	Canada	ATL	skin	ATL07/ATL17
OROS064	(DFO) ARSEB-2007 CA-050	O. r. rosmarus	Hoare Bay, Southeast Baffin Island	NU	Canada	ATL	skin	ATL07/ATL17
OROS073	(DFO) ARSEB-2007 CA-064	O. r. rosmarus	Hoare Bay, Southeast Baffin Island	NU	Canada	ATL	skin	ATL07/ATL17
OROS079	(DFO) ARSEB-2007 CA-070	O. r. rosmarus	Hoare Bay, Southeast Baffin Island	NU	Canada	ATL	skin	ATL07/ATL17
OROS044	(DFO) ARSEB-2007 CA-028	O. r. rosmarus	Hoare Bay, Southeast Baffin Island	NU	Canada	ATL	skin	ATL09/ATL10/ATL16
OROS086	(DFO) ARSEB-2007 CA-078	O. r. rosmarus	Hoare Bay, Southeast Baffin Island	NU	Canada	ATL	skin	ATL09/ATL10/ATL16
OROS087	(DFO) ARSEB-2007 CA-079	O. r. rosmarus	Hoare Bay, Southeast Baffin Island	NU	Canada	ATL	skin	ATL09/ATL10/ATL16
OROS071	(DFO) ARSEB-2007 CA-061	O. r. rosmarus	Hoare Bay, Southeast Baffin Island	NU	Canada	ATL	skin	OROSHAP002
OROS084	(DFO) ARSEB-2007 CA-076	O. r. rosmarus	Hoare Bay, Southeast Baffin Island	NU	Canada	ATL	skin	OROSHAP002
OROS023	(DFO) ARSEB-2007 CA-005	O. r. rosmarus	Hoare Bay, Southeast Baffin Island	NU	Canada	ATL	skin	OROSHAP007
OROS054	(DFO) ARSEB-2007 CA-039	O. r. rosmarus	Hoare Bay, Southeast Baffin Island	NU	Canada	ATL	skin	OROSHAP010
OROS055	(DFO) ARSEB-2007 CA-040	O. r. rosmarus	Hoare Bay, Southeast Baffin Island	NU	Canada	ATL	skin	OROSHAP010
OROS066	(DFO) ARSEB-2007 CA-052	O. r. rosmarus	Hoare Bay, Southeast Baffin Island	NU	Canada	ATL	skin	OROSHAP010
OROS085	(DFO) ARSEB-2007 CA-077	O. r. rosmarus	Hoare Bay, Southeast Baffin Island	NU	Canada	ATL	skin	OROSHAP010
OROS083	(DFO) ARSEB-2007 CA-074	O. r. rosmarus	Hoare Bay, Southeast Baffin Island	NU	Canada	ATL	skin	OROSHAP012
OROS070	(DFO) ARSEB-2007 CA-060	O. r. rosmarus	Hoare Bay, Southeast Baffin Island	NU	Canada	ATL	skin	OROSHAP013
OROS053	(DFO) ARSEB-2007 CA-038	O. r. rosmarus	Hoare Bay, Southeast Baffin Island	NU	Canada	ATL	skin	OROSHAP014
OROS062	(DFO) ARSEB-2007 CA-048	O. r. rosmarus	Hoare Bay, Southeast Baffin Island	NU	Canada	ATL	skin	OROSHAP014
OROS074	(DFO) ARSEB-2007 CA-065	O. r. rosmarus	Hoare Bay, Southeast Baffin Island	NU	Canada	ATL	skin	OROSHAP014
OROS088	(DFO) ARSEB-2007 CA-080	O. r. rosmarus	Hoare Bay, Southeast Baffin Island	NU	Canada	ATL	skin	OROSHAP014
OROS029	(DFO) ARSEB-2007 CA-011	O. r. rosmarus	Hoare Bay, Southeast Baffin Island	NU	Canada	ATL	skin	OROSHAP015
OROS030	(DFO) ARSEB-2007 CA-012	O. r. rosmarus	Hoare Bay, Southeast Baffin Island	NU	Canada	ATL	skin	OROSHAP015
OROS033	(DFO) ARSEB-2007 CA-016	O. r. rosmarus	Hoare Bay, Southeast Baffin Island	NU	Canada	ATL	skin	OROSHAP015
OROS035	(DFO) ARSEB-2007 CA-019	O. r. rosmarus	Hoare Bay, Southeast Baffin Island	NU	Canada	ATL	skin	OROSHAP015
OROS036	(DFO) ARSEB-2007 CA-020	O. r. rosmarus	Hoare Bay, Southeast Baffin Island	NU	Canada	ATL	skin	OROSHAP015
OROS038	(DFO) ARSEB-2007 CA-022	O. r. rosmarus	Hoare Bay, Southeast Baffin Island	NU	Canada	ATL	skin	OROSHAP015
OROS039	(DFO) ARSEB-2007 CA-023	O. r. rosmarus	Hoare Bay, Southeast Baffin Island	NU	Canada	ATL	skin	OROSHAP015
OROS046	(DFO) ARSEB-2007 CA-030	O. r. rosmarus	Hoare Bay, Southeast Baffin Island	NU	Canada	ATL	skin	OROSHAP015
OROS047	(DFO) ARSEB-2007 CA-031	O. r. rosmarus	Hoare Bay, Southeast Baffin Island	NU	Canada	ATL	skin	OROSHAP015
OROS051	(DFO) ARSEB-2007 CA-036	O. r. rosmarus	Hoare Bay, Southeast Baffin Island	NU	Canada	ATL	skin	OROSHAP015
OROS052	(DFO) ARSEB-2007 CA-037	O. r. rosmarus	Hoare Bay, Southeast Baffin Island	NU	Canada	ATL	skin	OROSHAP015
OROS056	(DFO) ARSEB-2007 CA-041	O. r. rosmarus	Hoare Bay, Southeast Baffin Island	NU	Canada	ATL	skin	OROSHAP015
OROS075	(DFO) ARSEB-2007 CA-066	O. r. rosmarus	Hoare Bay, Southeast Baffin Island	NU	Canada	ATL	skin	OROSHAP015
OROS076	(DFO) ARSEB-2007 CA-067	O. r. rosmarus	Hoare Bay, Southeast Baffin Island	NU	Canada	ATL	skin	OROSHAP015
OROS078	(DFO) ARSEB-2007 CA-069	O. r. rosmarus	Hoare Bay, Southeast Baffin Island	NU	Canada	ATL	skin	OROSHAP015
OROS080	(DFO) ARSEB-2007 CA-071	O. r. rosmarus	Hoare Bay, Southeast Baffin Island	NU	Canada	ATL	skin	OROSHAP015
OROS081	(DFO) ARSEB-2007 CA-072	O. r. rosmarus	Hoare Bay, Southeast Baffin Island	NU	Canada	ATL	skin	OROSHAP015
OROS045	(DFO) ARSEB-2007 CA-029	O. r. rosmarus	Hoare Bay, Southeast Baffin Island	NU	Canada	ATL	skin	OROSHAP016
OROS026	(DFO) ARSEB-2007 CA-008	O. r. rosmarus	Hoare Bay, Southeast Baffin Island	NU	Canada	ATL	skin	OROSHAP018
OROS027	(DFO) ARSEB-2007 CA-009	O. r. rosmarus	Hoare Bay, Southeast Baffin Island	NU	Canada	ATL	skin	OROSHAP018
OROS067	(DFO) ARSEB-2007 CA-054	O. r. rosmarus	Hoare Bay, Southeast Baffin Island	NU	Canada	ATL	skin	OROSHAP018
OROS082	(DFO) ARSEB-2007 CA-073	O. r. rosmarus	Hoare Bay, Southeast Baffin Island	NU	Canada	ATL	skin	OROSHAP018
OROS040	(DFO) ARSEB-2007 CA-024	O. r. rosmarus	Hoare Bay, Southeast Baffin Island	NU	Canada	ATL	skin	OROSHAP021
OROS042	(DFO) ARSEB-2007 CA-026	O. r. rosmarus	Hoare Bay, Southeast Baffin Island	NU	Canada	ATL	skin	OROSHAP021
OROS020	(DFO) ARSEB-2007 CA-002	O. r. rosmarus	Hoare Bay, Southeast Baffin Island	NU	Canada	ATL	skin	OROSHAP022
OROS021	(DFO) ARSEB-2007 CA-003	O. r. rosmarus	Hoare Bay, Southeast Baffin Island	NU	Canada	ATL	skin	OROSHAP022
OROS068	(DFO) ARSEB-2007 CA-056	O. r. rosmarus	Hoare Bay, Southeast Baffin Island	NU	Canada	ATL	skin	OROSHAP022
OROS031	(DFO) ARSEB-2007 CA-013	O. r. rosmarus	Hoare Bay, Southeast Baffin Island	NU	Canada	ATL	skin	OROSHAP024
OROS032	(DFO) ARSEB-2007 CA-015	O. r. rosmarus	Hoare Bay, Southeast Baffin Island	NU	Canada	ATL	skin	OROSHAP024
OROS034	(DFO) ARSEB-2007 CA-017	O. r. rosmarus	Hoare Bay, Southeast Baffin Island	NU	Canada	ATL	skin	OROSHAP024
OROS050	(DFO) ARSEB-2007 CA-035	O. r. rosmarus	Hoare Bay, Southeast Baffin Island	NU	Canada	ATL	skin	OROSHAP024
OROS057	(DFO) ARSEB-2007 CA-042	O. r. rosmarus	Hoare Bay, Southeast Baffin Island	NU	Canada	ATL	skin	OROSHAP024
OROS058	(DFO) ARSEB-2007 CA-044	O. r. rosmarus	Hoare Bay, Southeast Baffin Island	NU	Canada	ATL	skin	OROSHAP024
OROS059	(DFO) ARSEB-2007 CA-045	O. r. rosmarus	Hoare Bay, Southeast Baffin Island	NU	Canada	ATL	skin	OROSHAP024
OROS069	(DFO) ARSEB-2007 CA-058	O. r. rosmarus	Hoare Bay, Southeast Baffin Island	NU	Canada	ATL	skin	OROSHAP024
OROS072	(DFO) ARSEB-2007 CA-063	O. r. rosmarus	Hoare Bay, Southeast Baffin Island	NU	Canada	ATL	skin	OROSHAP024
OROS077	(DFO) ARSEB-2007 CA-068	O. r. rosmarus	Hoare Bay, Southeast Baffin Island	NU	Canada	ATL	skin	OROSHAP024
OROS019	(DFO) ARIG-07-2028	O. r. rosmarus	Igloolik	NU	Canada	ATL	muscle	OROSHAP006
OROS018	(DFO) ARIG-07-2027	O. r. rosmarus	Igloolik	NU	Canada	ATL	muscle	OROSHAP023
OROS013	(MAK) Or-02-2007	O. r. rosmarus	Imilik Island	NU	Canada	ATL	tongue	ATL06/ATL08
OROS014	(MAK) Or-06-2007	O. r. rosmarus	Nothingham Island	NU	Canada	ATL	tongue	OROSHAP005
OROS006	(MAK) 2174	O. r. rosmarus	Nottingham Island/Tuutjat	NU	Canada	ATL	tongue	OROSHAP001
OROS004	(MAK) 2153	O. r. rosmarus	Nottingham Island/Tuutjat	NU	Canada	ATL	tongue	OROSHAP003
OROS001	(MAK) 2080	O. r. rosmarus	Nottingham Island/Tuutjat	NU	Canada	ATL	tongue	OROSHAP004
OROS003	(MAK) 2137	O. r. rosmarus	Nottingham Island/Tuutjat	NU	Canada	ATL	tongue	OROSHAP008
OROS005	(MAK) 2155	O. r. rosmarus	Nottingham Island/Tuutjat	NU	Canada	ATL	tongue	OROSHAP016
OROS002	(MAK) 2081	O. r. rosmarus	Nottingham Island/Tuutjat	NU	Canada	ATL	tongue	OROSHAP019
OROS007	(MAK) 2182	O. r. rosmarus	Nottingham Island/Tuutjat	NU	Canada	ATL	tongue	OROSHAP021
OROS008	(MAK) 2197	O. r. rosmarus	Nottingham Island/Tuutjat	NU	Canada	ATL	tongue	OROSHAP021
OROS010	(MAK) Walrus #5	O. r. rosmarus	Sleeper Island	NU	Canada	ATL	tongue	OROSHAP011
OROS009	(MAK) Walrus #2	O. r. rosmarus	Sleeper Island	NU	Canada	ATL	tongue	OROSHAP033
OROS105	(NBM) 001355	Odobenus rosmarus	Magdalen Islands	QC	Canada	MAR	bone	OROSHAP031
OROS011	(MAK) 1861-2-2006	O. r. rosmarus	Quaqtaq	QC	Canada	ATL	tongue	ATL09/ATL10/ATL16
